# Supplementary material for: Identification of the cell cycle characteristics of non-small cell lung cancer and its relationship with tumor immune microenvironment, cell death pathways, and metabolic reprogramming
Source: Front Endocrinol (Lausanne). 2023 Apr 6;14:1147366. doi: 10.3389/fendo.2023.1147366 (PMC10117961; doi:10.3389/fendo.2023.1147366)
Supplement: Supplementary file 12 [file Table_1.xlsx]

## Sheet: Sheet1
Supplementary Table 1. Differential expression analysis of cell cycle genes in the TCGA-LUAD cohort.
TUBB1
SGO1
TUBAL3
TK1
SGO2
KIF20A
BRCA1
SYCE3
DSCC1
CENPK
BUB1B
UBE2C
H4C3
NUF2
RFC4
CLSPN
KIF23
H4C12
CDC25C
H3C1
PTTG1
CDCA8
H3C13
NDC80
MSH5
CDC25A
H2AC4
MCM2
MND1
DNA2
CENPE
H2BC9
MCM4
CKS1B
GINS1
H3C2
SPC25
H2BC10
H4C15
H2BC4
CHEK2
H2BC6
GINS4
CCNB1
H2AC8
RCC1
H4C4
SKA1
H2BC15
H4C1
ESCO2
TUBB2B
CCNE2
H2BC8
H2BC7
OIP5
RAD51
TOP2A
H4C2
CDK1
CDC20
SYCP2
CENPM
H4C5
H3C7
AURKA
TUBB8
UBE2S
CDC6
BUB1
ORC1
NCAPH
H3C3
H3C12
ERCC6L
MAD2L1
TERT
CENPW
H4C11
H2AC18
PTK6
H4C14
H2AC19
SPC24
H3C10
H2BC5
HMMR
FEN1
MCM10
H2BC17
BIRC5
CDC45
CENPA
CENPI
CCNB2
CDKN2A
CHEK1
H3C6
SMC1B
TUBB4A
CENPF
GINS2
NCAPG
ZWINT
H4C8
H2AC20
FOXM1
TPX2
CDT1
ESPL1
AURKB
MCM6
EXO1
TUBA4B
RMI2
RRM2
CHTF18
CCNA2
MYBL2
TUBB3
NCAPG2
CCNE1
PKMYT1
H2BC11
CENPU
H3C8
POLE2
H2AC14
E2F2
H3C14
PLK1
HJURP
KNTC1
H2BC13
LMNB1
H3C11
GTSE1
ORC6
BRIP1
PIF1
PLK4
KIF2C
NEK2
H2BC14
BLM
E2F1
KNL1
CDCA5
