# Supplementary material for: Identification of the cell cycle characteristics of non-small cell lung cancer and its relationship with tumor immune microenvironment, cell death pathways, and metabolic reprogramming
Source: Front Endocrinol (Lausanne). 2023 Apr 6;14:1147366. doi: 10.3389/fendo.2023.1147366 (PMC10117961; doi:10.3389/fendo.2023.1147366)
Supplement: Supplementary file 13 [file Table_2.xlsx]

## Sheet: Sheet1
Supplementary Table 2. Differential expression analysis of cell cycle genes in the TCGA-LUSC cohort.
KNL1
H2BC6
LIG1
CENPL
NCAPD3
TK1
TUBB8
BRIP1
TPX2
INCENP
NCAPD2
POLE2
SYNE1
MCM6
OIP5
RHNO1
H3C10
H2AC14
MND1
H2BC10
TUBB1
CCNB1
VRK1
CCNE2
GINS1
AURKB
MCM10
NDC80
H2AC18
HJURP
CCNB2
POLR2H
CCNE1
H3C6
GINS2
MAD2L1
H2BC3
GINS4
NUP155
TYMS
SEM1
KNTC1
RUVBL1
ORC6
GTSE1
CDC45
CENPK
BUB1
RRM2
CENPO
ESCO2
MZT2A
H3C1
NUF2
ZWILCH
H3C2
SFN
FOXM1
TUBA3E
DMC1
RFC3
TUBB2B
TUBAL3
CDC7
HAUS5
H4C8
PTK6
BUB1B
LIN9
H4C2
H3C8
H4C4
CHTF18
CHEK1
ORC1
H4C1
RNF168
H2AC8
KIF2C
E2F2
SKP2
NDE1
CDK1
PCNA
ERCC6L
MCM8
NDC1
H3C3
TUBA1C
RFC4
CDK4
CHEK2
H2AX
SYCE3
E2F1
ESPL1
CDKN2A
MCM4
H4C3
MCM2
MIS18A
KIF20A
UBE2S
H2BC7
CABLES1
H2AC4
RBBP8
LMNB1
DYNC1I1
SPDL1
H2AC20
BRCA2
CENPA
CDC25A
CDCA5
H4C15
DKC1
CDC6
KIF23
SMC1B
H4C11
CCNA1
H2BC11
PRKCB
ZWINT
H2BC17
TUBB4A
H3C11
PIF1
PTTG1
RBL1
TOP2A
SKA1
CENPF
CENPE
CDCA8
H2AC19
PLK4
CENPP
TEX15
CENPH
RMI2
PRIM2
SGO1
HMMR
H3C12
CENPU
PLK1
SGO2
PKMYT1
RMI1
CLSPN
UBE2C
H2BC14
BRCA1
CEP72
NEK2
SYCP2
CDC20
H4C14
H4C12
BORA
CCNA2
CENPI
CENPM
TFDP1
H2BC13
SPC25
FEN1
MYBL2
DBF4
CKS1B
NCAPH
NCAPG2
H4C5
BIRC5
RANGAP1
GINS3
TUBB3
MCM7
BLM
TUBA4B
CENPW
CDC25C
DSCC1
H3C7
TERT
RCC1
EXO1
RAD51
MCM5
RAE1
DNA2
H2BC5
KIF18A
CDT1
RCC2
SMC4
RFC5
AURKA
POLE
NCAPG
PSMD2
H2BC8
GMNN
SPC24
TOPBP1
FBXO5
CENPN
H2BC9
