# Supplementary material for: Identification of the cell cycle characteristics of non-small cell lung cancer and its relationship with tumor immune microenvironment, cell death pathways, and metabolic reprogramming
Source: Front Endocrinol (Lausanne). 2023 Apr 6;14:1147366. doi: 10.3389/fendo.2023.1147366 (PMC10117961; doi:10.3389/fendo.2023.1147366)
Supplement: Supplementary file 14 [file Table_3.xlsx]

## Sheet: Sheet1
Supplementary Table 3. The results of correlation between gene expression and clinical stage.
Gene	F value	P value	Gene	P value	F value	Gene	P value	F value	Gene	P value	F value	Gene	P value	F value
AURKA	7.09	0.000104	CDK1	9.8e−06	8.76	ESCO2	0.00114	5.37	MCM4	0.000224	6.53	RAD51	0.000456	6.03
AURKB	8.64	1.17e−05	CDT1	3.64e−05	7.83	ESPL1	6.48e−06	9.06	MCM6	0.00579	4.2	RCC1	0.011	3.73
BIRC5	8.75	9.97e−06	CENPA	3.49e−06	9.5	EXO1	2.05e−06	9.87	MND1	1.2e−06	10.3	RFC4	0.0102	3.79
BLM	5.69	0.000733	CENPE	3.41e−06	9.51	FEN1	0.000313	6.3	MYBL2	1.07e−05	8.7	RMI2	0.0241	3.16
BRCA1	8.67	1.12e−05	CENPF	0.00111	5.39	FOXM1	1.34e−06	10.2	NCAPG	6.29e−06	9.08	RRM2	2.2e−08	13.1
BRIP1	5.76	0.000667	CENPI	2.49e−06	9.73	GINS1	0.0034	4.59	NCAPG2	7.59e−05	7.31	SGO1	5.27e−05	7.57
BUB1	9.03	6.73e−06	CENPK	8.68e−05	7.21	GINS2	0.000804	5.62	NCAPH	4.51e−06	9.31	SGO2	8.15e−06	8.89
BUB1B	6.94	0.000127	CENPM	0.00285	4.71	GINS4	0.0143	3.54	NDC80	0.000707	5.71	SKA1	2.04e−05	8.24
CCNA2	10.6	7.1e−07	CENPU	0.00603	4.17	GTSE1	0.000636	5.79	NEK2	0.000396	6.13	SPC24	6.67e−05	7.4
CCNB1	12.1	8.47e−08	CENPW	0.0013	5.28	HJURP	4.18e−05	7.73	NUF2	0.000644	5.78	SPC25	0.000114	7.02
CCNB2	8.73	1.03e−05	CHEK1	3.81e−05	7.8	HMMR	1.55e−07	11.7	OIP5	0.00038	6.16	TK1	6.18e−07	10.7
CCNE1	4.98	0.00196	CHEK2	0.00143	5.21	KIF20A	3.28e−05	7.9	ORC1	0.00368	4.53	TOP2A	0.000236	6.5
CDC20	7.96	3.05e−05	CHTF18	0.00784	3.98	KIF23	3.41e−05	7.88	ORC6	0.00167	5.1	TPX2	2.96e−06	9.61
CDC25A	6.61	0.000202	CKS1B	0.00253	4.8	KIF2C	0.000122	6.97	PIF1	0.00348	4.57	TUBA4B	0.000299	6.33
CDC25C	7.68	4.47e−05	CLSPN	0.000758	5.66	KNL1	0.00168	5.09	PKMYT1	3.08e−05	7.95	UBE2C	2.12e−05	8.21
CDC45	6.78	0.000159	DNA2	0.00542	4.25	LMNB1	0.00597	4.18	PLK1	2.72e−05	8.04	UBE2S	0.000241	6.48
CDC6	7.6	5e−05	DSCC1	9.34e−06	8.8	MAD2L1	3.11e−05	7.94	PLK4	6.82e−06	9.02	ZWINT	3.59e−06	9.48
CDCA5	9.47	3.62e−06	E2F2	0.0083	3.94	MCM10	2.77e−05	8.02	POLE2	5.12e−05	7.59
CDCA8	5.4	0.0011	ERCC6L	3.81e−05	7.8	MCM2	0.0266	3.08	PTTG1	1.12e−05	8.67
