# Supplementary material for: Identification of the cell cycle characteristics of non-small cell lung cancer and its relationship with tumor immune microenvironment, cell death pathways, and metabolic reprogramming
Source: Front Endocrinol (Lausanne). 2023 Apr 6;14:1147366. doi: 10.3389/fendo.2023.1147366 (PMC10117961; doi:10.3389/fendo.2023.1147366)
Supplement: Supplementary file 15 [file Table_4.xlsx]

## Sheet: Sheet1
Supplementary Table 4. The results of univariate Cox regression analysis
id	HR	HR.95L	HR.95H	pvalue	fdr
SGO1	1.06776	1.02543	1.11184	0.00149037	0.00278675
TK1	1.00261	1.00131	1.00391	7.87664e-05	0.000465525
SGO2	1.04373	1.02262	1.06527	4.01978e-05	0.000334982
KIF20A	1.01396	1.00734	1.02062	3.37526e-05	0.00031643
DSCC1	1.0137	1.00151	1.02604	0.0275307	0.0290817
CENPK	1.03119	1.00701	1.05596	0.0111978	0.0137678
BUB1B	1.01689	1.006	1.02788	0.00228321	0.00360464
UBE2C	1.00147	1.00041	1.00254	0.00654011	0.00860541
RFC4	1.00857	1.00262	1.01457	0.00473174	0.00645237
CLSPN	1.03423	1.01144	1.05753	0.00306486	0.00442048
KIF23	1.01583	1.00554	1.02622	0.00249546	0.00381958
CDC25C	1.05503	1.03	1.08067	1.22871e-05	0.000184313
PTTG1	1.00667	1.00341	1.00994	5.84521e-05	0.000438391
CDCA8	1.0059	1.00192	1.00989	0.00362702	0.00513257
NDC80	1.01312	1.00587	1.02041	0.000371979	0.00122607
CDC25A	1.03503	1.01463	1.05584	0.000697719	0.00155235
MCM2	1.00652	1.00124	1.01184	0.0155364	0.0178552
CENPE	1.04636	1.01954	1.07389	0.00062465	0.00155235
MCM4	1.00496	1.00202	1.0079	0.00091966	0.00181512
CKS1B	1.00551	1.0022	1.00882	0.00107465	0.00206664
SPC25	1.02366	1.01118	1.03629	0.000186785	0.000760821
GINS4	1.03237	1.00678	1.05862	0.0128613	0.015311
CCNB1	1.00464	1.00256	1.00672	1.22875e-05	0.000184313
SKA1	1.02092	1.00793	1.03407	0.00152342	0.00278675
ESCO2	1.1032	1.04461	1.16509	0.000419735	0.00131167
OIP5	1.08097	1.03408	1.12998	0.000579444	0.00155235
RAD51	1.02801	1.01176	1.04452	0.000680316	0.00155235
CDK1	1.00664	1.0025	1.01079	0.00163043	0.00291149
CDC20	1.0032	1.00136	1.00504	0.000655787	0.00155235
CENPM	1.01375	1.00571	1.02186	0.000780058	0.00167155
AURKA	1.00805	1.00381	1.0123	0.000192741	0.000760821
UBE2S	1.00956	1.00466	1.01447	0.000124528	0.000583723
CDC6	1.00801	1.0017	1.01436	0.0127587	0.015311
BUB1	1.01191	1.00439	1.0195	0.00187851	0.00313085
ORC1	1.02272	1.00936	1.03626	0.000814489	0.00169685
NCAPH	1.01929	1.00654	1.0322	0.00293655	0.00431846
ERCC6L	1.05713	1.0237	1.09166	0.000703733	0.00155235
MAD2L1	1.01489	1.00529	1.02459	0.00230697	0.00360464
CENPW	1.00426	1.00028	1.00826	0.0357439	0.0362269
SPC24	1.01209	1.00238	1.02189	0.0145684	0.0170724
HMMR	1.02226	1.01248	1.03214	7.22288e-06	0.000184313
FEN1	1.00709	1.00351	1.01069	0.000101879	0.000518566
MCM10	1.01965	1.00334	1.03622	0.018001	0.0201504
BIRC5	1.0063	1.00265	1.00996	0.000703348	0.00155235
CDC45	1.00942	1.00149	1.0174	0.0197805	0.0215006
CENPA	1.01116	1.00188	1.02052	0.018332	0.0202191
CENPI	1.0369	1.00686	1.06783	0.0157126	0.0178552
CCNB2	1.00502	1.00124	1.00882	0.00926866	0.0117822
CHEK1	1.01722	1.00777	1.02677	0.000336793	0.00120283
CENPF	1.01194	1.00502	1.01891	0.000696199	0.00155235
NCAPG	1.01531	1.00568	1.02503	0.00177167	0.00309013
ZWINT	1.00399	1.0011	1.00689	0.00671185	0.00867912
FOXM1	1.00895	1.00427	1.01364	0.000170009	0.000750041
TPX2	1.00293	1.00134	1.00453	0.000309778	0.00116167
CDT1	1.00555	1.00057	1.01056	0.0288929	0.0296845
ESPL1	1.02293	1.00529	1.04088	0.0106329	0.0132911
AURKB	1.00571	1.00023	1.01123	0.0412092	0.0412092
MCM6	1.00567	1.0021	1.00926	0.00184619	0.00313085
EXO1	1.02249	1.01258	1.0325	7.59722e-06	0.000184313
RRM2	1.01217	1.00647	1.01791	2.74276e-05	0.000293868
CCNA2	1.009	1.00452	1.01351	8.06911e-05	0.000465525
NCAPG2	1.01124	1.00135	1.02124	0.0258126	0.0276563
PKMYT1	1.03083	1.00981	1.05229	0.00386235	0.00536437
CENPU	1.0148	1.00602	1.02366	0.000918083	0.00181512
PLK1	1.01818	1.01015	1.02628	8.27714e-06	0.000184313
HJURP	1.01509	1.00744	1.02279	0.000103713	0.000518566
LMNB1	1.0052	1.00233	1.00808	0.000375994	0.00122607
GTSE1	1.02552	1.01115	1.04009	0.000463291	0.00138987
BRIP1	1.05659	1.00599	1.10975	0.0279236	0.0290871
PLK4	1.0291	1.00878	1.04983	0.00482401	0.00646073
KIF2C	1.00759	1.00272	1.01249	0.00223398	0.00360464
NEK2	1.01493	1.00801	1.0219	2.17824e-05	0.00027228
BLM	1.03592	1.01218	1.06021	0.00285004	0.00427506
KNL1	1.05462	1.02332	1.08688	0.000541439	0.00155235
CDCA5	1.01152	1.00584	1.01724	6.70847e-05	0.000457396
